# Supplementary material for: 3DAD: Super-Resolution Image Synthesis from Anisotropic CT Images Using a Three-Dimensional Adversarial Diffusion Model
Source: Bioengineering (Basel). 2026 May 22;13(6):595. doi: 10.3390/bioengineering13060595 (PMC13296151; doi:10.3390/bioengineering13060595)
Supplement: Supplementary file 1 [file bioengineering-13-00595-s001.zip]

Archive with 1 entries (1 files):
- bioengineering-4263632-supplementary.pdf
